# Supplementary material for: Cytoarchitectural modifications and antiinflammatory strategies in tendinopathy recovery
Source: PLoS One. 2025 Nov 3;20(11):e0335977. doi: 10.1371/journal.pone.0335977 (PMC12582488; doi:10.1371/journal.pone.0335977)
Supplement: S2 File — Dataset containing the raw image analysis data from Western blot experiments and measurements of lipid oxidative damage, deposited in Zenodo. (ZIP) [file pone.0335977.s002.zip]

Archive with 3 entries (3 files):
- kappa de cohen.xlsx
- raw data_v2.xlsx
- S1_raw_images_FINAL.pdf
