# Supplementary material for: Cytoarchitectural modifications and antiinflammatory strategies in tendinopathy recovery
Source: PLoS One. 2025 Nov 3;20(11):e0335977. doi: 10.1371/journal.pone.0335977 (PMC12582488; doi:10.1371/journal.pone.0335977)
Supplement: S2 File — Dataset containing the raw image analysis data from Western blot experiments and measurements of lipid oxidative damage, deposited in Zenodo. (ZIP) [file pone.0335977.s002.zip › kappa de cohen.xlsx]

## Sheet: Fibroblast nuclear morphology
Parameter	Diseased tissue: Score 0	Partially diseased tissue: Score 1	Healthy tissue: Score 2
Fibroblast nuclear morphology	Predominantly oval or rounded nuclei; loss of alignment	Mixed nuclei (oval and elongated), partial alignment	Flattened and elongated nuclei, aligned with collagen
Muestra	Obs 1	Obs 2
A1-1	2	2	4
A1-2	2	2	4
A1-3	2	2	4
A1-4	2	2	4
A2-1	0	0	0
A2-2	0	1	1
A2-3	0	0	0
A2-4	1	0	1
A4-1	0	0	0
A4-2	0	0	0
A4-3	0	0	0
A4-4	0	0	0
A5-1	1	0	1
A5-2	0	0	0
A5-3	0	0	0
A5-4	0	0	0
A6-1	1	0	1
A6-2	1	0	1
A6-3	0	1	1
A6-4	0	0	0
B1-1	2	2	4
B1-2	2	2	4
B1-3	2	2	4
B1-4	2	2	4
B2-1	0	0	0
B2-2	0	0	0
B2-3	1	1	2
B2-4	0	0	0
B3-1	0	0	0
B3-2	0	0	0
B3-3	0	0	0
B3-4	0	0	0
B4-1	1	0	1
B4-2	1	1	2
B4-3	0	0	0
B4-4	0	0	0
B5-1	0	0	0
B5-2	0	0	0
B5-3	0	0	0
B5-4	0	0	0
B6-1	0	0	0
B6-2	0	0	0
B6-3	1	0	1
B6-4	0	0	0
B7-1	0	0	0
B7-2	0	0	0
B7-3	1	1	2
B7-4	1	1	2
B8-1	0	0	0
B8-2	0	0	0
B8-3	0	0	0
B8-4	0	0	0
B9-1	0	0	0
B9-2	0	0	0
B9-3	0	0	0
B9-4	0	0	0
C1-1	2	2	4
C1-2	2	2	4
C1-3	2	2	4
C1-4	2	2	4
C2-1	0	0	0
C2-2	0	0	0
C2-3	0	0	0
C2-4	0	0	0
C3-1	0	0	0
C3-2	0	0	0
C3-3	1	1	2
C3-4	1	1	2
C4-1	2	2	4
C4-2	1	1	2
C4-3	1	1	2
C4-4	2	2	4
C5-1	1	1	2
C5-2	1	1	2
C5-3	2	2	4
C5-4	2	2	4
C6-1	1	1	2
C6-2	1	1	2
C6-3	1	0	1
C6-4	1	1	2
C7-1	2	2	4
C7-2	2	2	4
C7-3	1	1	2
C7-4	2	2	4
C8-1	1	1	2
C8-2	1	1	2
C8-3	1	1	2
C8-4	2	2	4
C9-1	1	1	2
C9-2	1	1	2
C9-3	1	1	2
C9-4	1	1	2
D1-1	2	2	4
D1-2	2	2	4
D1-3	2	2	4
D1-4	2	2	4
D2-1	0	0	0
D2-2	0	0	0
D2-3	0	0	0
D2-4	1	1	2
D3-1	1	1	2
D3-2	1	1	2
D3-3	1	1	2
D3-4	1	1	2
D4-1	2	2	4
D4-2	1	1	2
D4-3	1	2	3
D4-4	2	2	4
D5-1	1	1	2
D5-2	1	1	2
D5-3	1	1	2
D5-4	1	1	2
D6-1	1	1	2
D6-2	1	1	2
D6-3	1	1	2
D6-4	1	1	2
D7-1	2	2	4
D7-2	2	2	4
D7-3	2	2	4
D7-4	2	2	4
D8-1	1	1	2
D8-2	1	2	3
D8-3	2	2	4
D8-4	2	2	4
D9-1	1	1	2
D9-2	1	1	2
D9-3	1	1	2
D9-4	1	1	2
	113	110	223
Tabla contingencia
	Obs2: 0	Obs2: 1	Obs2: 2	Totales fila
Obs1: 0	45	2	0	47
Obs1: 1	7	40	2	49
Obs1: 2	0	0	32	32
Totales col.	52	42	34	128
Po = (n de acuerdos exactos) / (total de observaciones)
Acuerdos exactos	117
Total observaciones	128
Po	0.914062
Pe = Σ (proporción fila i × proporción columna i)
Para la categoria 0	0.14917
Para la categoria 1	0.12561
Para la categoria 2	0.0664062
Pe total	0.341187
κ = (Po - Pe) / (1 - Pe)
K	0.869557

## Sheet: Fibroblast density
Parameter	Diseased tissue: Score 0	Partially diseased tissue: Score 1	Healthy tissue: Score 2
Fibroblast density	Low cellularity (<50 fibroblasts/field)	Moderate (50–100 fibroblasts/field)	High cellularity (>100 fibroblasts/field)
Muestra	Obs 1	Obs 2
A1-1	2	2
A1-2	2	2
A1-3	2	2
A1-4	2	2
A2-1	0	0
A2-2	0	0
A2-3	0	0
A2-4	0	0
A4-1	0	0
A4-2	0	0
A4-3	1	1
A4-4	0	0
A5-1	0	0
A5-2	0	0
A5-3	0	0
A5-4	0	0
A6-1	1	1
A6-2	1	1
A6-3	0	0
A6-4	0	1
B1-1	2	1
B1-2	2	2
B1-3	2	2
B1-4	2	2
B2-1	0	0
B2-2	0	0
B2-3	0	0
B2-4	0	0
B3-1	0	0
B3-2	0	0
B3-3	0	0
B3-4	0	0
B4-1	1	1
B4-2	1	0
B4-3	0	0
B4-4	0	0
B5-1	0	0
B5-2	0	0
B5-3	0	0
B5-4	0	0
B6-1	0	0
B6-2	0	0
B6-3	1	0
B6-4	0	0
B7-1	0	0
B7-2	0	0
B7-3	1	1
B7-4	1	1
B8-1	0	0
B8-2	0	0
B8-3	0	0
B8-4	0	0
B9-1	0	0
B9-2	0	0
B9-3	1	1
B9-4	0	0
C1-1	2	2
C1-2	2	2
C1-3	2	2
C1-4	1	2
C2-1	0	0
C2-2	0	0
C2-3	0	0
C2-4	0	0
C3-1	0	0
C3-2	0	0
C3-3	1	1
C3-4	2	2
C4-1	2	2
C4-2	2	2
C4-3	1	1
C4-4	2	2
C5-1	1	1
C5-2	1	1
C5-3	2	2
C5-4	1	2
C6-1	1	1
C6-2	1	1
C6-3	1	1
C6-4	1	1
C7-1	2	2
C7-2	2	2
C7-3	2	2
C7-4	2	2
C8-1	1	1
C8-2	1	1
C8-3	1	1
C8-4	2	2
C9-1	1	1
C9-2	2	2
C9-3	1	1
C9-4	1	1
D1-1	2	2
D1-2	2	2
D1-3	2	2
D1-4	2	2
D2-1	0	0
D2-2	0	0
D2-3	0	0
D2-4	1	1
D3-1	1	1
D3-2	1	1
D3-3	1	1
D3-4	1	1
D4-1	2	2
D4-2	2	2
D4-3	2	2
D4-4	1	1
D5-1	1	1
D5-2	1	1
D5-3	1	1
D5-4	1	1
D6-1	1	1
D6-2	1	1
D6-3	1	1
D6-4	1	1
D7-1	2	2
D7-2	2	2
D7-3	2	2
D7-4	2	2
D8-1	1	1
D8-2	2	2
D8-3	1	1
D8-4	2	2
D9-1	1	1
D9-2	1	1
D9-3	1	1
D9-4	1	1
Tabla contingencia
	Obs2: 0	Obs2: 1	Obs2: 2	Totales fila
Obs1: 0	47	1	0	48
Obs1: 1	2	41	2	45
Obs1: 2	0	1	34	35
Totales col.	49	43	36	128
Po = (n de acuerdos exactos) / (total de observaciones)
Acuerdos exactos	122
Total observaciones	128
Po	0.953125
Pe = Σ (proporción fila i × proporción columna i)
Para la categoria 0	0.143555
Para la categoria 1	0.118103
Para la categoria 2	0.0769043
Pe total	0.338562
κ = (Po - Pe) / (1 - Pe)
K	0.929132

## Sheet: Vascular response
Parameter	Diseased tissue: Score 0	Partially diseased tissue: Score 1	Healthy tissue: Score 2
Vascular response	Absence of visible capillaries or vessels	Sparse or isolated capillaries	Numerous and clearly visible capillaries/vessels
Muestra	Obs 1	Obs 2
A1-1	2	2
A1-2	2	2
A1-3	2	2
A1-4	2	2
A2-1	0	0
A2-2	0	1
A2-3	0	0
A2-4	1	0
A4-1	0	0
A4-2	0	0
A4-3	0	0
A4-4	0	0
A5-1	1	0
A5-2	0	0
A5-3	0	0
A5-4	1	1
A6-1	1	1
A6-2	0	0
A6-3	0	0
A6-4	0	0
B1-1	2	2
B1-2	2	2
B1-3	2	2
B1-4	2	2
B2-1	0	0
B2-2	0	0
B2-3	1	1
B2-4	1	1
B3-1	0	0
B3-2	0	0
B3-3	0	0
B3-4	0	0
B4-1	1	1
B4-2	1	1
B4-3	1	1
B4-4	1	1
B5-1	0	0
B5-2	0	0
B5-3	1	1
B5-4	1	1
B6-1	0	0
B6-2	0	0
B6-3	1	0
B6-4	0	0
B7-1	1	2
B7-2	1	1
B7-3	1	1
B7-4	1	1
B8-1	0	0
B8-2	0	0
B8-3	1	1
B8-4	1	1
B9-1	0	0
B9-2	0	0
B9-3	0	0
B9-4	0	0
C1-1	2	2
C1-2	2	2
C1-3	2	2
C1-4	2	2
C2-1	0	0
C2-2	0	0
C2-3	0	0
C2-4	0	0
C3-1	0	0
C3-2	0	0
C3-3	1	1
C3-4	1	1
C4-1	2	2
C4-2	2	2
C4-3	2	2
C4-4	2	2
C5-1	1	1
C5-2	1	2
C5-3	2	2
C5-4	2	2
C6-1	1	1
C6-2	1	1
C6-3	1	1
C6-4	1	1
C7-1	2	2
C7-2	2	2
C7-3	2	2
C7-4	2	2
C8-1	1	1
C8-2	2	2
C8-3	2	1
C8-4	2	2
C9-1	1	1
C9-2	1	1
C9-3	1	1
C9-4	1	1
D1-1	2	2
D1-2	2	2
D1-3	2	2
D1-4	2	2
D2-1	0	0
D2-2	0	0
D2-3	0	0
D2-4	1	1
D3-1	1	1
D3-2	1	1
D3-3	1	1
D3-4	1	1
D4-1	2	2
D4-2	2	2
D4-3	2	2
D4-4	2	2
D5-1	1	1
D5-2	2	2
D5-3	1	1
D5-4	2	2
D6-1	1	1
D6-2	1	1
D6-3	1	1
D6-4	1	1
D7-1	2	2
D7-2	2	2
D7-3	2	2
D7-4	2	2
D8-1	2	2
D8-2	1	2
D8-3	2	2
D8-4	2	2
D9-1	1	1
D9-2	1	1
D9-3	1	1
D9-4	1	1
Tabla contingencia
	Obs2: 0	Obs2: 1	Obs2: 2	Totales fila
Obs1: 0	37	1	0	38
Obs1: 1	3	42	3	48
Obs1: 2	0	1	41	42
Totales col.	40	44	44	128
Po = (n de acuerdos exactos) / (total de observaciones)
Acuerdos exactos	120
Total observaciones	128
Po	0.9375
Pe = Σ (proporción fila i × proporción columna i)
Para la categoria 0	0.0927734
Para la categoria 1	0.128906
Para la categoria 2	0.112793
Pe total	0.334473
κ = (Po - Pe) / (1 - Pe)
K	0.90609

## Sheet: Tissue Inflammation
Parameter	Diseased tissue: Score 0	Partially diseased tissue: Score 1	Healthy tissue: Score 2
Tissue inflammation	No visible inflammatory cells	Scattered macrophages/granulocytes near lesion	Dense clusters of inflammatory cells
Muestra	Obs 1	Obs 2	TOTAL A
A1-1	2	2
A1-2	2	2
A1-3	2	2
A1-4	2	2
A2-1	0	0
A2-2	0	0
A2-3	0	0
A2-4	1	0
A4-1	0	0
A4-2	0	0
A4-3	0	0
A4-4	0	0
A5-1	1	0
A5-2	0	0
A5-3	0	0
A5-4	0	0
A6-1	0	0
A6-2	0	0
A6-3	0	1
A6-4	0	0
B1-1	2	2
B1-2	2	2
B1-3	2	2
B1-4	2	2
B2-1	0	0
B2-2	0	0
B2-3	1	1
B2-4	0	0
B3-1	0	0
B3-2	0	0
B3-3	0	0
B3-4	0	0
B4-1	1	1
B4-2	1	1
B4-3	2	2
B4-4	0	0
B5-1	0	0
B5-2	0	0
B5-3	1	1
B5-4	1	1
B6-1	1	1
B6-2	0	0
B6-3	1	1
B6-4	0	0
B7-1	0	0
B7-2	1	1
B7-3	1	1
B7-4	1	1
B8-1	1	1
B8-2	0	0
B8-3	0	0
B8-4	1	1
B9-1	0	0
B9-2	0	0
B9-3	1	1
B9-4	1	1
C1-1	2	2
C1-2	2	2
C1-3	2	2
C1-4	2	2
C2-1	0	0
C2-2	0	0
C2-3	0	1
C2-4	0	0
C3-1	0	0
C3-2	1	0
C3-3	1	1
C3-4	1	1
C4-1	2	2
C4-2	2	2
C4-3	2	2
C4-4	2	2
C5-1	1	1
C5-2	2	2
C5-3	2	2
C5-4	2	2
C6-1	1	1
C6-2	1	1
C6-3	1	1
C6-4	1	1
C7-1	2	2
C7-2	2	2
C7-3	2	2
C7-4	2	2
C8-1	1	1
C8-2	2	2
C8-3	1	2
C8-4	2	2
C9-1	1	1
C9-2	1	1
C9-3	1	1
C9-4	1	1
D1-1	2	2
D1-2	2	2
D1-3	2	2
D1-4	2	2
D2-1	0	0
D2-2	0	0
D2-3	0	0
D2-4	1	1
D3-1	1	1
D3-2	1	1
D3-3	1	1
D3-4	1	1
D4-1	2	2
D4-2	2	2
D4-3	2	2
D4-4	2	2
D5-1	2	2
D5-2	1	1
D5-3	1	1
D5-4	1	1
D6-1	1	1
D6-2	1	1
D6-3	1	1
D6-4	1	1
D7-1	2	2
D7-2	2	2
D7-3	2	2
D7-4	2	2
D8-1	2	2
D8-2	1	2
D8-3	2	2
D8-4	2	2
D9-1	1	1
D9-2	2	2
D9-3	1	1
D9-4	1	1
TOTAL B
Tabla contingencia
	Obs2: 0	Obs2: 1	Obs2: 2	Totales fila
Obs1: 0	37	2	0	39
Obs1: 1	3	41	2	46
Obs1: 2	0	0	43	43
Totales col.	40	43	45	128
Po = (n de acuerdos exactos) / (total de observaciones)
Acuerdos exactos	121
Total observaciones	128
Po	0.945312
Pe = Σ (proporción fila i × proporción columna i)
Para la categoria 0	0.0952148
Para la categoria 1	0.120728
Para la categoria 2	0.118103
Pe total	0.334045
κ = (Po - Pe) / (1 - Pe)
K	0.917881

## Sheet: Organization of collagen fibers
Parameter	Diseased tissue: Score 0	Partially diseased tissue: Score 1	Healthy tissue: Score 2
Organization of collagen fibers	Disorganized, loose, irregularly stained fibers	Partially aligned fibers, some disorganization	Densely packed, parallel, and well-aligned fibers
Muestra	Obs 1	Obs 2	TOTAL A
A1-1	2	2
A1-2	2	2
A1-3	2	2
A1-4	1	2
A2-1	0	0
A2-2	1	1
A2-3	1	1
A2-4	1	0
A4-1	0	0
A4-2	0	0
A4-3	0	0
A4-4	0	0
A5-1	1	1
A5-2	0	0
A5-3	0	0
A5-4	0	0
A6-1	0	0
A6-2	1	0
A6-3	0	1
A6-4	0	0
B1-1	2	2
B1-2	2	2
B1-3	2	2
B1-4	2	2
B2-1	0	0
B2-2	0	0
B2-3	1	1
B2-4	0	0
B3-1	0	0
B3-2	0	0
B3-3	0	0
B3-4	1	1
B4-1	1	1
B4-2	1	1
B4-3	2	2
B4-4	0	0
B5-1	0	0
B5-2	0	1
B5-3	1	1
B5-4	1	1
B6-1	1	1
B6-2	0	0
B6-3	1	1
B6-4	0	0
B7-1	0	0
B7-2	1	1
B7-3	1	1
B7-4	1	1
B8-1	1	1
B8-2	0	0
B8-3	0	0
B8-4	1	1
B9-1	0	0
B9-2	0	0
B9-3	1	1
B9-4	1	1
C1-1	2	2
C1-2	2	2
C1-3	2	2
C1-4	2	2
C2-1	0	0
C2-2	0	0
C2-3	0	1
C2-4	0	0
C3-1	0	0
C3-2	1	0
C3-3	1	1
C3-4	1	1
C4-1	2	2
C4-2	2	2
C4-3	2	2
C4-4	2	2
C5-1	1	1
C5-2	2	2
C5-3	2	2
C5-4	2	2
C6-1	1	1
C6-2	2	2
C6-3	2	2
C6-4	1	1
C7-1	2	2
C7-2	2	2
C7-3	2	2
C7-4	2	2
C8-1	1	1
C8-2	2	2
C8-3	1	1
C8-4	2	1
C9-1	1	1
C9-2	1	1
C9-3	1	1
C9-4	1	1
D1-1	2	2
D1-2	2	2
D1-3	2	2
D1-4	2	2
D2-1	1	1
D2-2	1	1
D2-3	1	1
D2-4	1	1
D3-1	1	1
D3-2	1	1
D3-3	1	1
D3-4	1	1
D4-1	2	2
D4-2	2	2
D4-3	2	2
D4-4	2	2
D5-1	2	2
D5-2	1	1
D5-3	2	2
D5-4	1	1
D6-1	1	1
D6-2	1	1
D6-3	2	2
D6-4	1	1
D7-1	2	2
D7-2	2	2
D7-3	2	2
D7-4	2	2
D8-1	2	2
D8-2	2	2
D8-3	2	2
D8-4	2	2
D9-1	1	1
D9-2	1	2
D9-3	1	1
D9-4	1	1
Tabla contingencia
	Obs2: 0	Obs2: 1	Obs2: 2	Totales fila
Obs1: 0	29	3	0	32
Obs1: 1	3	45	2	50
Obs1: 2	0	1	45	46
Totales col.	32	49	47	128
Po = (n de acuerdos exactos) / (total de observaciones)
Acuerdos exactos	119
Total observaciones	128
Po	0.929688
Pe = Σ (proporción fila i × proporción columna i)
Para la categoria 0	0.0625
Para la categoria 1	0.149536
Para la categoria 2	0.131958
Pe total	0.343994
κ = (Po - Pe) / (1 - Pe)
K	0.892817
