# Supplementary material for: Cytoarchitectural modifications and antiinflammatory strategies in tendinopathy recovery
Source: PLoS One. 2025 Nov 3;20(11):e0335977. doi: 10.1371/journal.pone.0335977 (PMC12582488; doi:10.1371/journal.pone.0335977)
Supplement: S2 File — Dataset containing the raw image analysis data from Western blot experiments and measurements of lipid oxidative damage, deposited in Zenodo. (ZIP) [file pone.0335977.s002.zip › raw data_v2.xlsx]

## Sheet: GST
	Tratam	R1	R2	R3	Mean GST		R1ac	R2ac	R3ac	Mean Actin		R1GST/Actin	R2GST/Actin	R3GST/Actin	GST/Actin		SEM
Phase I	C	2624241	2869653	3738486	3077460		10283700	10994215	10575665	10617860		0.255185	0.261015	0.353499	0.289899		0.0318443
	DC	3752392	5434067	4062484	4.41631e+06		7831290	8559174	8358141	8249535		0.479154	0.634882	0.486051	0.533362		0.0507989
	HT	680919	635789	823984	713564		2863210	3169840	3018205	3017085		0.237817	0.200574	0.273005	0.237132		0.0209116
	MA	2495329	2390381	2487279	2457663		1630021	2032042	2096580	1.91955e+06		1.53086	1.17634	1.18635	1.29785		0.116539
	AA	1856382	2586128	2389770	2.27743e+06		7023450	7740021	7454559	7406010		0.264312	0.334124	0.320578	0.306338		0.0213738
Phase I-II	C	10240606	9731974	9055589	9.67606e+06		4632187	5024789	5108380	4.92179e+06		2.21075	1.93679	1.77269	1.97341		0.127775
	DC	1113265	1191806	989883	1098318		5312901	6012884	5879861	5.73522e+06		0.20954	0.198209	0.168351	0.192033		0.0122845
	EPI	11679493	11720613	14926521	1.27755e+07		5530287	6033991	5813237	5792505		2.11191	1.94243	2.56768	2.20734		0.186693
	HT	6959638	10390193	9063621	8804484		5217744	5730238	6046556	5664846		1.33384	1.81322	1.49897	1.54868		0.140599
	MA	14223446	15170976	11727207	1.37072e+07		3498174	3812920	3718595	3676563		4.06596	3.97883	3.15367	3.73282		0.290668
	AA	2863553	2769754	2206863	2613390		6845390	7108271	7760106	7.23792e+06		0.418318	0.389652	0.284386	0.364119		0.0407164
	EPI+HT	19611576	20808400	15848249	18756075		4143827	4635910	4374338	4.38469e+06		4.73272	4.48853	3.62301	4.28142		0.336669
	EPI+MA	1672491	2201403	1898300	1.92406e+06		7527480	7045801	7143648	7.23898e+06		0.222185	0.312442	0.265733	0.266786		0.0260603
	EPI+AA	392098	459763	414781	422214		9741284	10372298	10372298	10161960		0.0402512	0.0443261	0.0399893	0.0415222		0.00140398
Phase II	C	118994	116454	119980	118476		6281820	7921195	7488233	7230416		0.0189426	0.0147016	0.0160225	0.0165555		0.00125296
	DC	978064	1082690	1018433	1.0264e+06		7071089	7826194	7924911	7607398		0.138319	0.138342	0.12851	0.135057		0.00327332
	EPI	14449507	17844833	20517336	17603892		3485101	3958713	3695198	3713004		4.14608	4.50774	5.55243	4.73542		0.421638
	HT	1303526	1476274	1547220	1442340		7632841	7895420	8723130	8083797		0.170779	0.186979	0.17737	0.178376		0.00470348
	MA	1124273	1125337	1049251	1.09962e+06		5983001	6542193	6400006	6308400		0.187911	0.172012	0.163945	0.174623		0.00704043
	AA	15592824	14842570	12529922	14321772		2219383	2483290	2437142	2.37994e+06		7.02575	5.97698	5.14124	6.04799		0.545169
	EPI+HT	806064	818923	863117	829368		4841923	5369125	5180691	5.13058e+06		0.166476	0.152524	0.166603	0.161868		0.00467176
	EPI+MA	7878653	6912463	7946125	7.57908e+06		7053109	7529430	7344136	7.30889e+06		1.11705	0.918059	1.08197	1.03902		0.0613246
	EPI+AA	321154	321394	289816	310788		8750011	9046792	9829325	9.20871e+06		0.0367033	0.0355257	0.0294848	0.0339046		0.00223588
Phase III	C	9510016	10328267	13630387	1.11562e+07		8873401	9527810	9628390	9.3432e+06		1.07174	1.08401	1.41565	1.19047		0.112645
	DC	6527478	5086911	6549633	6054674		13327451	14523088	14853260	1.42346e+07		0.489777	0.350264	0.440956	0.426999		0.0408741
	EPI	3171815	2602469	2630188	2.80149e+06		12129874	13104205	13029383	1.27545e+07		0.261488	0.198598	0.201866	0.220651		0.0204404
	HT	949103	795831	849013	864649		16608412	18390311	18778077	17925600		0.0571459	0.0432745	0.045213	0.0485445		0.00433698
	MA	1023432	1013094	1223589	1086705		7983171	8893120	8794970	8557087		0.128199	0.113919	0.139124	0.12708		0.00729747
	AA	11583310	8762177	10461093	10268860		7498722	8223911	8534977	8085870		1.5447	1.06545	1.22567	1.27861		0.140858
	EPI+HT	12478490	10920975	14289950	1.25631e+07		5789090	6361722	6470791	6207201		2.15552	1.71667	2.20838	2.02686		0.155842
	EPI+MA	946760	836885	1264540	1.01606e+06		14872941	16147320	16448860	1.5823e+07		0.0636565	0.0518281	0.0768771	0.0641206		0.00723473
	EPI+AA	8186791	6364121	9264840	7938584		10819720	11890483	12044397	1.15849e+07		0.756655	0.535228	0.769224	0.687036		0.0759904

## Sheet: Hsp60
	Tratam	R1	R2	R3	Mean Hps60		R1ac	R2ac	R3ac	Mean Actin		R1GST/Actin	R2GST/Actin	R3GST/Actin	HPS60/Actin		SEM
Phase I	C	2591012	2434274	2628279	2.55119e+06		3098230	2835792	2448489	2.79417e+06		0.836288	0.858411	1.07343	0.922709		0.07563
	DC	4397963	3727303	3727310	3.95086e+06		5447834	5950412	5811230	5736492		0.807287	0.626394	0.641398	0.691693		0.0579589
	HT	3160809	2939216	2601573	2.90053e+06		15129432	17292574	9343565	13921857		0.208918	0.16997	0.278435	0.219107		0.0317229
	MA	1780283	1610407	1610017	1.6669e+06		3541352	2876291	2168427	2.86202e+06		0.502713	0.55989	0.742482	0.601695		0.0723026
	AA	5801877	4580973	4687677	5023509		5034621	5162384	5374643	5.19055e+06		1.1524	0.887375	0.872184	0.970652		0.0909779
Phase I-II	C	793785	622574	714506	710288		1085007	1153428	1237689	1158708		0.731594	0.53976	0.57729	0.616215		0.0586983
	DC	1213006	1145728	1529690	1.29614e+06		2917584	3219875	3361529	3.16633e+06		0.415757	0.35583	0.455058	0.408882		0.0288502
	EPI	640433	659651	561873	620652		2345908	2643781	2714997	2.56823e+06		0.273	0.24951	0.206952	0.243154		0.0193296
	HT	1818713	1944756	1702036	1821835		4941280	5382137	5503289	5.27557e+06		0.368065	0.361335	0.309276	0.346226		0.0185766
	MA	819398	742294	766692	776128		8387215	8912456	9230169	8843280		0.0976961	0.0832873	0.0830637	0.0880157		0.00484063
	AA	5625950	7094940	5978060	6.23298e+06		1003851	1116297	1174895	1.09835e+06		5.60437	6.35578	5.08817	5.68277		0.368023
	EPI+HT	947103	1146246	929825	1.00772e+06		9937463	10681234	10983021	10533906		0.0953063	0.107314	0.0846602	0.0957602		0.00654352
	EPI+MA	720909	567776	612369	633685		3867125	4223598	4387947	4.15956e+06		0.18642	0.134429	0.139557	0.153469		0.0165419
	EPI+AA	4146716	4366968	4136349	4.21668e+06		2856712	3579023	3981445	3.47239e+06		1.45157	1.22016	1.03891	1.23688		0.119419
Phase II	C	2141782	2268941	2266752	2225825		15560987	10378240	12265863	12735030		0.137638	0.218625	0.184802	0.180355		0.0234844
	DC	5058102	6342529	6155195	5851942		6754008	6783215	5908042	6481755		0.748904	0.935033	1.04183	0.90859		0.0855888
	EPI	2286910	2484036	2294137	2.35503e+06		3298900	3384972	4291988	3658620		0.693234	0.733842	0.534516	0.653864		0.0608145
	HT	1338754	1478366	1416517	1.41121e+06		11167899	11324588	11277298	11256595		0.119875	0.130545	0.125608	0.125343		0.0030829
	MA	1501969	990226	2001918	1.49804e+06		9851273	9184331	10821776	9952460		0.152464	0.107817	0.18499	0.148424		0.0223693
	AA	2784512	2805449	2174976	2.58831e+06		10786542	8917230	12784173	10829315		0.258147	0.31461	0.17013	0.247629		0.0420379
	EPI+HT	3281093	2643785	2184648	2.70318e+06		9621438	9690210	10501737	9937795		0.341019	0.272831	0.208027	0.273959		0.0383955
	EPI+MA	3442237	2716589	4001224	3.38668e+06		7182549	7248561	7650915	7360675		0.47925	0.374776	0.522973	0.459		0.0439626
	EPI+AA	1343258	1822347	1700532	1.62205e+06		4269371	4195374	4701205	4388650		0.314627	0.434371	0.361723	0.37024		0.0348284
Phase III	C	2199163	3361882	3185739	2.91559e+06		6628371	6689421	6829818	6715870		0.33178	0.502567	0.466446	0.433598		0.0519656
	DC	2041205	2887396	2477342	2.46865e+06		5473621	5558904	5692733	5575086		0.372917	0.519418	0.435176	0.442504		0.0424497
	EPI	911284	784567	902206	866019		7358140	7237836	7064786	7220254		0.123847	0.108398	0.127705	0.119983		0.00589868
	HT	3290116	2708005	2482976	2.82703e+06		9782431	9904573	10054447	9913817		0.336329	0.27341	0.246953	0.285564		0.0265067
	MA	2913904	2476180	2063790	2.48462e+06		7963147	8106359	8305650	8125052		0.365924	0.305461	0.24848	0.306622		0.033908
	AA	3871923	5113204	4438361	4474496		11109238	11083923	10964093	11052418		0.348532	0.461317	0.404809	0.404886		0.0325583
	EPI+HT	2674510	3686749	3178291	3179850		12110835	12223350	12483294	12272493		0.220836	0.301615	0.254604	0.259018		0.0234232
	EPI+MA	1613226	2016805	2438910	2.02298e+06		8412560	8529640	8701686	8547962		0.191764	0.236447	0.28028	0.236164		0.0255528
	EPI+AA	2343777	1578011	1949962	1957250		7997204	8054908	8139228	8063780		0.293075	0.195907	0.239576	0.242852		0.0280977

## Sheet: JNK
	Tratam	R1	R2	R3	Mean JNK		R1aC	R2ac	R3aC	Mean Actin		R1GST/Actin	R2GST/Actin	R3GST/Actin	JNK/actin		SEM
Phase I	C	1985472	1787923	2301272	2024889		2454820	3304787	2572332	2777313		0.808806	0.54101	0.894625	0.748147		0.10649
	DC	913406	701125	1033830	882787		4680541	4335213	4850726	4622160		0.19515	0.161728	0.213129	0.190002		0.0150597
	HT	2348291	1806417	2691736	2282148		3019273	3002768	2836581	2952874		0.777767	0.601584	0.948937	0.776096		0.100276
	MA	5501092	4429334	6772854	5567760		2875520	3369542	3745583	3330215		1.91308	1.31452	1.80822	1.67861		0.184542
	AA	627158	469274	716864	604432		614792	590437	562485	589238		1.02011	0.794791	1.27446	1.02979		0.138553
Phase I-II	C	4789350	4352714	5644279	4928781		3068124	3520194	3959016	3515778		1.561	1.2365	1.42568	1.40773		0.0941054
	DC	821602	830993	770925	807840		1170023	1712937	1815607	1566189		0.70221	0.485128	0.42461	0.537316		0.0842776
	EPI	997384	1231159	1479637	1236060		276891	300986	291394	289757		3.60208	4.09042	5.07779	4.25676		0.434043
	HT	984	443	71	499.333		1098427	1465421	1765209	1443019		0.000895826	0.000302302	4.02219e-05	0.000412784		0.000253094
	MA	704189	752201	601778	686056		1459132	1330345	1428196	1405891		0.482608	0.565418	0.421355	0.489794		0.0417422
	AA	710456	630475	830241	723724		535861	514982	482076	510973		1.32582	1.22427	1.72222	1.4241		0.151914
	EPI+HT	234	409	818	487		3027840	3603597	2946084	3192507		7.72828e-05	0.000113498	0.000277657	0.000156146		6.16484e-05
	EPI+MA	1923842	1079427	2638759	1880676		3112439	2470894	3584607	3055980		0.618114	0.436857	0.736136	0.597036		0.087035
	EPI+AA	768	1123	803	898		854	987	3925	1922		0.899297	1.13779	0.204586	0.747225		0.279918
Phase II	C	386127	301450	347666	345081		1998211	3090789	2839928	2642976		0.193236	0.0975317	0.122421	0.13773		0.0286683
	DC	1661753	1720485	1717252	1699830		1721430	1390123	1906172	1672575		0.965333	1.23765	0.90089	1.03462		0.103203
	EPI	180255	168309	173958	174174		1551824	1020345	1950391	1507520		0.116157	0.164953	0.0891913	0.123434		0.0221711
	HT	787996	743258	749904	760386		2479889	2856124	3173331	2836448		0.317755	0.260233	0.236314	0.271434		0.0241676
	MA	755410	870194	931962	852522		7063441	6201253	7678378	6981024		0.106946	0.140326	0.121375	0.122882		0.00966514
	AA	398	1132	1176	902		1423702	1501298	1532880	1485960		0.000279553	0.000754014	0.000767183	0.00060025		0.000160394
	EPI+HT	402814	489032	539991	477279		2249153	2630654	2075465	2318424		0.179096	0.185897	0.260178	0.208391		0.0259682
	EPI+MA	748926	793201	770315	770814		2549307	2120912	2845513	2505244		0.293776	0.373991	0.270712	0.312826		0.0312985
	EPI+AA	677	717	874	756		721	723	1229	891		0.938974	0.991701	0.711147	0.880607		0.0860864
Phase III	C	4602135	4071025	4967780	4546980		2893705	3375894	3798113	3355904		1.5904	1.20591	1.30796	1.36809		0.114991
	DC	1714270	1908840	2297684	1973598		3274501	3220468	3105031	3200000		0.523521	0.592721	0.739987	0.618743		0.0638286
	EPI	1122534	1007682	803928	978048		912913	781234	810901	835016		1.22962	1.28986	0.991401	1.17029		0.0911207
	HT	7076541	8021347	8773172	7957020		7657742	9812345	11848118	9772735		0.924103	0.817475	0.74047	0.827349		0.0532397
	MA	278	320	308	302		423	974	2365	1254		0.65721	0.328542	0.130233	0.371995		0.153669
	AA	745	675	716	712		864	1323	735	974		0.862269	0.510204	0.97415	0.782207		0.139784
	EPI+HT	1315780	1068391	1460008	1281393		3914759	4010456	4040897	3988704		0.336108	0.266401	0.361308	0.321272		0.0283835
	EPI+MA	2130120	2415285	2600712	2382039		5359910	5301209	5191073	5284064		0.397417	0.45561	0.500997	0.451341		0.029977
	EPI+AA	479845	532067	473781	495231		2259471	2820897	1839792	2306720		0.212371	0.188616	0.257519	0.219502		0.0202075

## Sheet: NF-κB
	Tratam	R1	R2	R3	Mean NFKB		R1ac	R2ac	R3ac	MEAN		R1GST/Actin	R2GST/Actin	R3GST/Actin	NFKB/Actin		SEM
Phase I	C	2415374	2367810	2414800	2399328		1702385	1639657	1235238	1525760		1.41882	1.44409	1.95493	1.60594		0.174644
	DC	8894318	8975014	8707884	8859072		1654870	1440982	1983220	1693024		5.37463	6.2284	4.39078	5.33127		0.530918
	HT	3471892	3583642	3262570	3439368		763942	643176	836690	747936		4.54471	5.57179	3.89938	4.67196		0.486959
	MA	5078243	4828033	5224860	5043712		3691051	4017930	3319307	3676096		1.37583	1.20162	1.57408	1.38384		0.107595
	AA	3112096	2881472	3281472	3091680		2684037	2196342	3382053	2754144		1.15948	1.31194	0.97026	1.14723		0.098825
Phase I-II	C	2024712	373221	4518015	2305316		205419	68219	376702	216780		9.8565	5.47092	11.9936	9.10701		1.91986
	DC	1643957	1479314	1757339	1626870		247368	289067	222505	252980		6.64579	5.11755	7.89798	6.55377		0.803958
	EPI	631125	610843	615248	619072		119842	87213	140255	115770		5.26631	7.00404	4.38664	5.55233		0.768992
	HT	281906	245472	307144	278174		213470	254810	195095	221125		1.32059	0.963353	1.57433	1.28609		0.177215
	MA	1584314	1594128	1524214	1567552		187591	160473	198176	182080		8.44558	9.93393	7.69121	8.69024		0.658873
	AA	1357623	1178296	1484657	1340192		172430	195384	171706	179840		7.87347	6.03067	8.64651	7.51688		0.775891
	EPI+HT	2453847	2087093	2760724	2433888		242315	265027	206322	237888		10.1267	7.87502	13.3807	10.4608		1.5981
	EPI+MA	3369820	3293517	3347807	3337048		59820	43156	71072	58016		56.3327	76.3165	47.1044	59.9179		8.62124
	EPI+AA	1578094	1132870	1948972	1553312		358174	408296	343194	369888		4.40594	2.77463	5.67892	4.2865		0.840522
Phase II	C	192364	192781	182575	189240		782143	896350	599683	759392		0.245945	0.215073	0.304453	0.255157		0.0262095
	DC	238579	241865	224004	234816		589263	472581	743340	601728		0.404877	0.511796	0.301348	0.406007		0.0607537
	EPI	319874	309408	321214	316832		570892	687194	407610	555232		0.560306	0.450248	0.788042	0.599532		0.0994657
	HT	986215	984313	947200	972576		665104	592470	783578	680384		1.4828	1.66137	1.20881	1.45099		0.131606
	MA	1635874	1630894	1575088	1613952		961087	1053804	824213	946368		1.70211	1.54763	1.91102	1.72025		0.105295
	AA	3042795	3078126	2930247	3017056		549317	489127	653172	563872		5.53923	6.2931	4.48618	5.4395		0.523991
	EPI+HT	6518234	6487741	6427761	6477912		581846	675003	481711	579520		11.2027	9.61143	13.3436	11.3859		1.08128
	EPI+MA	2401896	2331905	2400343	2378048		739580	812914	676242	742912		3.24765	2.86858	3.54953	3.22192		0.196996
	EPI+AA	959843	959482	922083	947136		2451102	2617348	2134718	2401056		0.391597	0.366586	0.431946	0.396709		0.0190403
Phase III	C	2216893	2030124	1731593	1992870		748176	827391	702609	759392		2.96306	2.45365	2.46452	2.62708		0.168023
	DC	798412	774982	791320	788238		614289	505872	685023	601728		1.29973	1.53197	1.15517	1.32896		0.10975
	EPI	716503	741552	697076	718377		538902	617350	509444	555232		1.32956	1.20119	1.36831	1.29968		0.0505036
	HT	1674380	1648793	1636133	1653102		699017	784621	557514	680384		2.39534	2.10139	2.93469	2.47714		0.244007
	MA	1542015	1732835	1882951	1719267		928563	1017462	893079	946368		1.66065	1.7031	2.10838	1.82404		0.142697
	AA	2623497	2601033	2560137	2594889		573410	624195	494011	563872		4.57526	4.16702	5.18235	4.64154		0.294968
	EPI+HT	3970152	3916275	3905364	3930597		565193	502336	671031	579520		7.02442	7.79613	5.81995	6.88016		0.575016
	EPI+MA	3105943	3081204	3043217	3076788		754882	832470	641384	742912		4.11447	3.70128	4.74477	4.18684		0.303394
	EPI+AA	98621	98734	87567	94974		2368934	2257483	2576751	2401056		0.041631	0.0437363	0.0339835	0.0397836		0.00296305

## Sheet: PPAR-γ
	Tratam	R1	R2	R3	Mean PPAR		R1ac	R2ac	R3ac	Mean Actin		R1PPAR/Actin	R2PPAR/Actin	R3PPAR/Actin	GST/Actin		SEM
Phase I	C	3315980	2794531	2099505	2736672		1583742	1957321	2278841	1939968		2.09376	1.42773	0.921304	1.48093		0.339503
	DC	4036824	5496840	6825195	5452953		763290	889412	791113	814605		5.28872	6.18031	8.62733	6.69879		0.998032
	HT	3471408	2958347	2124577	2851444		1218345	997845	1182858	1133016		2.84928	2.96474	1.79614	2.53672		0.371787
	MA	1181736	1392776	1858852	1477788		57890	43210	80526	60542		20.4135	32.2327	23.0839	25.2434		3.5787
	AA	1858921	948022	1295887	1367610		60420	51418	43412	51750		30.7667	18.4376	29.8509	26.3517		3.96589
Phase I-II	C	8994521	7360115	6070604	7475080		675321	634789	557210	622440		13.3189	11.5946	10.8946	11.936		0.720342
	DC	6123347	8321739	5640310	6695132		102347	89564	90158	94023		59.8293	92.9139	62.5603	71.7678		10.6024
	EPI	3589440	3215476	2340689	3048535		159872	157003	202833	173236		22.452	20.4803	11.54	18.1574		3.35732
	HT	6981273	7451203	8373542	7602006		132905	138540	104926	125457		52.5283	53.7838	79.8043	62.0388		8.89013
	MA	9072084	8659102	6858044	8196410		138900	148222	142088	143070		65.3138	58.4198	48.2662	57.3333		4.95112
	AA	2981672	2673103	2047020	2567265		210443	239145	225127	224905		14.1685	11.1777	9.09273	11.4797		1.47302
	EPI+HT	3477503	3879944	4652573	4003340		201875	182340	198685	194300		17.226	21.2786	23.4168	20.6405		1.81539
	EPI+MA	2508117	2762951	3451228	2907432		520149	547639	531953	533247		4.82192	5.0452	6.48784	5.45166		0.522088
	EPI+AA	7852369	6321841	5763616	6645942		49190	52315	44376	48627		159.633	120.842	129.881	136.786		11.7182
Phase II	C	5188432	4580029	4200790	4656417		487320	528923	516583	510942		10.6469	8.65916	8.13188	9.14597		0.765731
	DC	2740810	2801128	3142318	2894752		1802234	1793050	1671372	1755552		1.52078	1.56221	1.88008	1.65436		0.113493
	EPI	7183647	6204815	5626366	6338276		143219	184987	176886	168364		50.1585	33.5419	31.8079	38.5027		5.84932
	HT	4589021	4432094	4766309	4595808		891002	872453	876545	880000		5.1504	5.08004	5.43761	5.22268		0.109366
	MA	12257034	11301289	10924283	11494202		197654	199832	242282	213256		62.0126	56.554	45.0891	54.5519		4.98688
	AA	4896711	5079203	4868020	4947978		5890	6650	4785	5775		831.36	763.79	1017.35	870.833		75.8107
	EPI+HT	5871294	6541781	7559905	6657660		572930	578234	506960	552708		10.2478	11.3134	14.9122	12.1578		1.41114
	EPI+MA	7192445	6789345	5668510	6550100		41603	38795	24827	35075		172.883	175.006	228.32	192.07		18.1357
	EPI+AA	13309610	14071530	15358366	14246502		22750	31902	31004	28552		585.038	441.086	495.367	507.164		41.9718
Phase III	C	1874343	2064538	2474771	2137884		802159	775321	791887	789789		2.33662	2.66282	3.12516	2.7082		0.228758
	DC	2489042	2273185	1823382	2195203		677452	690451	748159	705354		3.67412	3.29232	2.43716	3.13453		0.365692
	EPI	947359	1304050	1884952	1378787		142005	144520	209906	165477		6.67131	9.02332	8.97998	8.22487		0.776882
	HT	7028708	5903241	4363168	5765039		325480	291735	305798	307671		21.5949	20.2349	14.2681	18.6993		2.25011
	MA	8283106	7092034	5529586	6968242		379225	352891	361366	364494		21.8422	20.097	15.3019	19.0803		1.95525
	AA	5720643	6158379	6983388	6287470		442112	418205	409952	423423		12.9394	14.7257	17.0346	14.8999		1.18541
	EPI+HT	1803897	2371142	2627446	2267495		272014	259783	327802	286533		6.63163	9.12739	8.01534	7.92479		0.721886
	EPI+MA	2871095	3486923	4452848	3603622		345687	317844	345711	336414		8.30548	10.9705	12.8803	10.7188		1.32661
	EPI+AA	883752	1201162	1414916	1166610		402985	447128	444843	431652		2.19301	2.68639	3.18071	2.68671		0.285123

## Sheet: p53
	Tratam	R1	R2	R3	Mean p53		R1ac	R2ac	R3ac	Mean Actin		R1GST/Actin	R2GST/Actin	R3GST/Actin	p53/Actin		SEM
Phase I	C	6214524	6325412	5965810	6168582		10024553	12254785	9863760	10714366		0.61993	0.516159	0.604821	0.580303		0.0323676
	DC	9421546	8855000	6870156	8382234		9811487	8045788	8796378	8884551		0.960257	1.10058	0.781021	0.947285		0.0924753
	HT	7254125	6822584	7820201	7298970		3454558	2785657	2942665	3060960		2.09987	2.44918	2.65752	2.40219		0.162686
	MA	1876868	1192274	1817894	1629012		1989655	1652365	1919671	1853897		0.943313	0.721556	0.946982	0.870617		0.0745381
	AA	6312475	5911478	6633207	6285720		8324715	7254986	6573790	7384497		0.758281	0.814816	1.00904	0.860712		0.0759378
Phase I-II	C	11025444	12022561	9368009	10805338		4.82151e+06	5.01437e+06	4.92384e+06	4919904		2.28672	2.39762	1.90258	2.19564		0.149987
	DC	6021894	5521452	4236762	5260036		5.57679e+06	5700214	5.79481e+06	5690607		1.07981	0.968639	0.73113	0.926527		0.102835
	EPI	12554623	9954215	8518770	10342536		6.19142e+06	5.2627e+06	5.90499e+06	5786370		2.02775	1.89146	1.44264	1.78728		0.176756
	HT	14254863	16524523	20896130	17225172		5788985	5.15165e+06	6.04282e+06	5661150		2.46241	3.20762	3.45801	3.04268		0.299003
	MA	25356986	19155387	15197065	19903146		3.93071e+06	4.08794e+06	3.00203e+06	3673560		6.451	4.68583	5.06226	5.39969		0.536765
	AA	15821447	11823256	12791895	13478866		7.4796e+06	7.62919e+06	6.26149e+06	7123428		2.11528	1.54974	2.04295	1.90266		0.177689
	EPI+HT	9896322	11523256	13966388	11795322		3954585	3554663	5277064	4262104		2.50249	3.24173	2.64662	2.79695		0.226249
	EPI+MA	16523558	22525821	16105189	18384856		7521245	7.37082e+06	6.38699e+06	7093020		2.19692	3.05608	2.52156	2.59152		0.250474
	EPI+AA	17522385	13056698	16994698	15857927		9925478	10025478	10568767	10173241		1.76539	1.30235	1.60801	1.55859		0.135934
Phase II	C	1.14844e+07	8622353	8.60431e+06	9570366		8.20282e+06	7512145	7.72167e+06	7812214		1.40006	1.14779	1.11431	1.22072		0.09019
	DC	6.90732e+06	7.04547e+06	5.78242e+06	6578403		7.62177e+06	7.7742e+06	8.67277e+06	8022912		0.906263	0.906263	0.666733	0.826419		0.0798434
	EPI	8123566	7548777	6910997	7527780		4055687	3514475	4460498	4010220		2.00301	2.14791	1.54938	1.9001		0.18028
	HT	7955214	6321453	7738638	7338435		8754525	8854526	8354797	8654616		0.908697	0.713923	0.926251	0.849624		0.0680392
	MA	3402114	4656221	4089658	4049331		7.04195e+06	6.83069e+06	6.05741e+06	6643349		0.483121	0.681662	0.67515	0.613311		0.0651221
	AA	10159877	1.05663e+07	1.16541e+07	10793406		2.81349e+06	2104458	2.11577e+06	2344572		3.61113	5.0209	5.50819	4.71341		0.568805
	EPI+HT	6.92448e+06	7.06297e+06	5.79678e+06	6594744		5.62753e+06	5041547	5.40958e+06	5359554		1.23047	1.40095	1.07158	1.23433		0.0951026
	EPI+MA	5.47824e+06	6.13563e+06	6.85211e+06	6155331		7.39583e+06	8545547	7.17059e+06	7703990		0.740721	0.717992	0.955586	0.804766		0.0756946
	EPI+AA	5921544	5.62547e+06	4.5784e+06	5375136		9854457	8977789	10447499	9759915		0.6009	0.626598	0.438229	0.555242		0.0589752
Phase III	C	767154	797840	783436	782810		1.07231e+07	8754125	8.49615e+06	9324471		0.0715419	0.0911387	0.0922108	0.0849638		0.00671809
	DC	691390	677562	747548	705500		1.46642e+07	1.49574e+07	1.2276e+07	13965861		0.0471483	0.0452994	0.0608951	0.0511143		0.00491947
	EPI	1.03441e+06	879245	986553	966735		1.4856e+07	1.41132e+07	1.15471e+07	13505436		0.069629	0.0622996	0.0854369	0.0724552		0.00682703
	HT	2.32657e+06	2.05812e+06	2.32657e+06	2237088		1.86975e+07	1.88845e+07	1.53355e+07	17639184		0.124432	0.108985	0.151711	0.128376		0.0124908
	MA	2854778	3025445	2990033	2956752		8888783	7912547	9574748	8792026		0.321166	0.38236	0.312283	0.338603		0.0220283
	AA	1.62575e+06	1.65826e+06	1.36098e+06	1548330		1.01119e+07	7985478	7.18243e+06	8426613		0.160775	0.20766	0.189488	0.185974		0.013648
	EPI+HT	3.02528e+06	2472582	3.2289e+06	2908920		6544785	6.61023e+06	6.7248e+06	6626607		0.462242	0.374054	0.480148	0.438815		0.0327905
	EPI+MA	3981557	4.14082e+06	5.15198e+06	4424784		1.51894e+07	1.67084e+07	1.55692e+07	15822320		0.262127	0.247829	0.330909	0.280288		0.0256447
	EPI+AA	4.26431e+06	3.14008e+06	4.22554e+06	3876642		1.15373e+07	1.13066e+07	1.24744e+07	11772781		0.36961	0.277721	0.338736	0.328689		0.0269973

## Sheet: MDA
	Tratam	MUESTRAS	R1	R2	mean	[MDA] uM	MEAN [MDA] uM	SEM
Phase I	C	A1.1	0.251	0.25	0.2505	6.86555	5.85574	0.57626
		A1.3	0.089	0.079	0.084	4.86975
		A1.4	0.112	0.197	0.1545	5.83193
	DC	A2.1	0.085	0.083	0.084	2.86975	3.92962	0.471732
		A2.2	0.174	0.166	0.17	4.48319
		A2.3	0.153	0.113	0.133	4.92857
		A2.4	0.076	0.119	0.0975	3.43697
	HT	A4.1	0.128	0.119	0.1235	8.52941	9.26429	0.801737
		A4.2	0.301	0.159	0.23	9.0042
		A4.3	0.363	0.172	0.2675	11.5798
		A4.4	0.324	0.076	0.2	7.9437
	MA	A5.1	0.085	0.094	0.0895	10.1008	10.9244	0.841632
		A5.2	0.314	0.405	0.3595	13.4454
		A5.3	0.433	0.369	0.401	10.1891
		A5.4	0.152	0.068	0.11	9.96218
	AA	A6.1	0.124	0.109	0.1165	4.23529	3.82353	0.438497
		A6.2	0.088	0.076	0.082	2.78571
		A6.3	0.226	0.224	0.225	4.79412
		A6.4	0.101	0.096	0.0985	3.47899
Phase I-II	C	B1.1	0.1	0.069	0.0845	2.89076	3.54916	0.524366
		B1.2	0.078	0.076	0.077	2.57563
		B1.3	0.293	0.206	0.2495	3.82353
		B1.4	0.086	0.079	0.0825	4.90672
	DC	B2.1	0.09	0.091	0.0905	3.14286	3.56303	0.392657
		B2.2	0.143	0.102	0.1225	4.48739
		B2.3	0.136	0.081	0.1085	3.89916
		B2.4	0.079	0.082	0.0805	2.72269
	EPI	B3.1	0.069	0.069	0.069	2.2395	2.72584	0.328513
		B3.2	0.196	0.196	0.196	3.57563
		B3.3	0.083	0.087	0.085	2.91176
		B3.4	0.063	0.072	0.0675	2.17647
	HT	B4.1	0.108	0.106	0.107	3.83613	4.0112	0.380156
		B4.2	0.076	0.12	0.098	3.45798
		B4.4	0.14	0.117	0.1285	4.7395
	MA	B5.1	0.303	0.221	0.262	5.34874	4.55042	0.613002
		B5.2	0.269	0.13	0.1995	5.72269
		B5.3	0.095	0.081	0.088	3.03782
		B5.4	0.063	0.068	0.0655	4.09244
	AA	B6.1	0.065	0.054	0.0595	1.84034	2.09769	0.272351
		B6.2	0.08	0.052	0.066	2.11345
		B6.3	0.05	0.057	0.0535	1.58824
		B6.4	0.084	0.083	0.0835	2.84874
	EPI+HT	B7.1	0.072	0.068	0.07	3.28151	4.35294	0.607628
		B7.2	0.102	0.088	0.095	3.33193
		B7.3	0.238	0.138	0.188	5.2395
		B7.4	0.359	0.175	0.267	5.55882
	EPI+MA	B8.1	0.093	0.086	0.0895	3.10084	3.05882	0.258583
		B8.2	0.095	0.115	0.105	3.7521
		B8.3	0.079	0.073	0.076	2.53361
		B8.4	0.099	0.068	0.0835	2.84874
	EPI+AA	B9.1	0.173	0.145	0.159	5.02101	4.65651	0.525908
		B9.2	0.07	0.065	0.0675	4.17647
		B9.3	0.193	0.311	0.252	5.92857
		B9.4	0.089	0.109	0.099	3.5
Phase II	C	C1.1	0.071	0.063	0.067	2.15546	2.83613	0.341919
		C1.2	0.153	0.14	0.1465	3.4958
		C1.3	0.073	0.07	0.0715	2.34454
		C1.4	0.166	0.12	0.143	3.34874
	DC	C2.1	0.122	0.102	0.112	4.04622	4.10504	0.375951
		C2.2	0.076	0.19	0.133	4.92857
		C2.3	0.137	0.043	0.09	3.12185
		C2.4	0.08	0.062	0.071	4.32353
	EPI	C3.1	0.071	0.105	0.088	3.03782	4.26155	0.464599
		C3.2	0.221	0.108	0.1645	4.2521
		C3.3	0.162	0.121	0.1415	5.28571
		C3.4	0.087	0.062	0.0745	4.47059
	HT	C4.1	0.062	0.058	0.06	1.86134	2.54202	0.256061
		C4.2	0.053	0.047	0.05	2.44118
		C4.3	0.103	0.071	0.087	2.9958
		C4.4	0.098	0.07	0.084	2.86975
	MA	C5.1	0.096	0.088	0.092	6.20588	7.18908	0.635068
		C5.2	0.325	0.131	0.228	8.92017
		C5.3	0.086	0.101	0.0935	6.26891
		C5.4	0.247	0.23	0.2385	7.36134
	AA	C6.1	0.257	0.131	0.194	7.4916	7.05357	0.635895
		C6.2	0.303	0.089	0.196	7.57563
		C6.3	0.088	0.142	0.115	5.17227
		C6.4	0.224	0.187	0.2055	7.97479
	EPI+HT	C7.1	0.141	0.119	0.13	4.80252	3.98739	0.378136
		C7.2	0.098	0.057	0.0775	3.09664
		C7.3	0.147	0.093	0.12	4.38235
		C7.4	0.106	0.1	0.103	3.66807
	EPI+MA	C8.1	0.119	0.058	0.0885	3.05882	2.62815	0.221918
		C8.2	0.089	0.074	0.0815	2.76471
		C8.3	0.067	0.06	0.0635	2.0084
		C8.4	0.086	0.073	0.0795	2.68067
	EPI+AA	C9.1	0.072	0.062	0.067	2.15546	2.64076	0.2284
		C9.2	0.086	0.06	0.073	2.40756
		C9.3	0.072	0.064	0.068	3.19748
		C9.4	0.145	0.115	0.13	2.80252
Phase III	C	D1.1	0.184	0.08	0.132	3.88655	2.89286	0.380078
		D1.2	0.09	0.088	0.089	3.07983
		D1.3	0.066	0.071	0.0685	2.21849
		D1.4	0.078	0.067	0.0725	2.38655
	DC	D2.1	0.071	0.071	0.071	2.32353	2.47815	0.221858
		D2.2	0.063	0.06	0.0615	1.92437
		D2.3	0.127	0.071	0.099	2.9
		D2.4	0.072	0.091	0.0815	2.76471
	EPI	D3.1	0.066	0.059	0.0625	2.96639	2.98466	0.243751
		D3.2	0.112	0.074	0.093	3.2479
		D3.3	0.074	0.12	0.097	3.41597
		D3.4	0.071	0.056	0.0635	2.3084
	HT	D4.1	0.072	0.071	0.0715	2.34454	2.69958	0.314245
		D4.2	0.064	0.063	0.0635	2.0084
		D4.3	0.128	0.063	0.0955	3.35294
		D4.4	0.049	0.32	0.1845	3.09244
	MA	D5.1	0.315	0.194	0.2545	9.03361	7.58824	0.817881
		D5.2	0.068	0.07	0.069	5.2395
		D5.3	0.291	0.5	0.3955	7.95798
		D5.4	0.103	0.077	0.09	8.12185
	AA	D6.1	0.059	0.058	0.0585	2.79832	3.58929	0.569862
		D6.2	0.104	0.14	0.122	4.46639
		D6.3	0.403	0.136	0.2695	4.66387
		D6.4	0.077	0.07	0.0735	2.42857
	EPI+HT	D7.1	0.265	0.478	0.3715	8.94958	7.81513	0.844059
		D7.2	0.135	0.081	0.108	5.87815
		D7.3	0.289	0.384	0.3365	9.47899
		D7.4	0.097	0.075	0.086	6.95378
	EPI+MA	D8.1	0.064	0.059	0.0615	3.92437	3.98845	0.380584
		D8.2	0.086	0.137	0.1115	4.02521
		D8.3	0.067	0.063	0.065	3.07143
		D8.4	0.177	0.232	0.2045	4.93277
	EPI+AA	D9.1	0.08	0.068	0.074	2.44958	2.41282	0.218052
		D9.2	0.105	0.069	0.087	2.9958
		D9.3	0.072	0.066	0.069	2.2395
		D9.4	0.065	0.06	0.0625	1.96639
